# Supplementary material for: Decisional Conflict About Contralateral Prophylactic Mastectomy in Patients with Breast Cancer with and Without Pathogenic Variants in BRCA Genes
Source: Cancers (Basel). 2026 Mar 23;18(6):1040. doi: 10.3390/cancers18061040 (PMC13024840; doi:10.3390/cancers18061040)
Supplement: Supplementary file 1 [file cancers-18-01040-s001.zip]

Archive with 1 entries (1 files):
- cancers-4170120-supplementary.pdf
